# Supplementary material for: Updated analysis of pathogenic variants in BRCA1/BRCA2 among the general Japanese population
Source: Hum Genome Var. 2026 Jan 21;13:1. doi: 10.1038/s41439-026-00335-5 (PMC12855926; doi:10.1038/s41439-026-00335-5)
Supplement: Supplementary file 1 — Supplementary Table 1. Pathogenic variants and truncating variants of BRCA1 and their frequencies in the general Japanese population (ToMMo: 60KJPN). [file 41439_2026_335_MOESM1_ESM.xlsx]

## Sheet: SupplementaryTable1
Supplementary Table 1. Pathogenic variants and truncating variants of BRCA1 and their frequencies in the general Japanese population (ToMMo: 60KJPN).
Variant annotations are based on BRCA1 (NM_007294.4). Pathogenicity is based on ClinVar (20250421). Truncating variants without ClinVar pathogenicity are evaluated by the ENIGMA criteria (ACMG classification indicated in parentheses).
The ENIGMA criteria is based on the ClinGen ENIGMA BRCA1 and BRCA2 Expert Panel Specifications to the ACMG/AMP Variant Interpretation Guidelines for BRCA1 (Version 1.2.0).
The varinants listed in Table 1 are not included.
					ToMMo: 60KJPN		gnomAD Exomes v4.1		gnomAD Genomes v4.1
cDNA	Amino acids	Exon No.	Type	dbSNP	Allele count	Allele frequency	Total	East Asian	Total	East asian	Pathogenicity
c.68_69del	p.E23Vfs*17	2	Frameshift	rs80357914	2/119880	1.668×10-5	1.158×10-4		1.446×10-4		Pathogenic
c.122A>G	p.H41R	3	Missense	rs80357276	1/119880	8.342×10-6					Pathogenic
c.131_132del	p.C44*	3	Nonsense	rs1597911705	4/119880	3.337×10-5	6.844×10-7	2.521×10-5			Pathogenic/Likely pathogenic
c.139T>G	p.C47G	4	Missense	rs80357370	1/119880	8.342×10-6	6.964×10-7				Likely pathogenic
c.188T>A	p.L63*	4	Nonsense	rs80357086	55/119880	4.588×10-4	2.757×10-6	1.012×10-4	6.570×10-6	1.922×10-4	Pathogenic
c.190T>C	p.C64R	4	Missense	rs80357064	1/119880	8.342×10-6					Pathogenic
c.329dup	p.E111Gfs*3	6	Frameshift	rs80357604	1/119880	8.342×10-6					Pathogenic
c.1159dup	p.S387Ffs*4	10	Frameshift	rs397508842	1/119872	8.342×10-6					Pathogenic
c.1336dup	p.R446Kfs*10	10	Frameshift	rs80357978	1/119866	8.343×10-6					Pathogenic
c.1507A>T	p.K503*	10	Nonsense		1/119855	8.343×10-6					Pathogenic (PVS1+PM5_PTC)
c.1504_1508del	p.L502Afs*2	10	Frameshift	rs80357888	1/119858	8.343×10-6	6.157×10-6				Pathogenic
c.1881_1884del	p.S628Efs*3	10	Frameshift	rs80357567	2/119836	1.669×10-5					Pathogenic
c.2389_2390del	p.E797Tfs*3	10	Frameshift	rs80357695	6/119810	5.008×10-5	3.421×10-6	1.260×10-4			Pathogenic
c.2544del	p.E849Kfs*44	10	Frameshift		1/119796	8.348×10-6					Pathogenic (PVS1+PM5_PTC)
c.2563C>T	p.Q855*	10	Nonsense	rs80357131	1/119812	8.346×10-6	6.844×10-7				Pathogenic
c.2800C>T	p.Q934*	10	Nonsense	rs80357223	7/119790	5.844×10-5	1.368×10-6	5.039×10-5			Pathogenic
c.2806_2807del	p.D936*	10	Nonsense	rs886038004	3/119802	2.504×10-5					Pathogenic
c.3117del	p.S1040Afs*8	10	Frameshift	rs1555588361	1/119832	8.345×10-6					Pathogenic
c.3282T>G	p.Y1094*	10	Nonsense	rs886040111	1/119852	8.344×10-6					Pathogenic
c.3288_3289del	p.L1098Sfs*4	10	Frameshift	rs80357686	2/119848	1.669×10-5	6.843×10-7				Pathogenic
c.3329dup	p.Q1111Afs*4	10	Frameshift	rs80357575	1/119848	8.344×10-6					Pathogenic
c.3397_3398del	p.L1133Rfs*7	10	Frameshift	rs80357577	3/119852	2.503×10-5					Pathogenic
c.3442del	p.E1148Rfs*7	10	Frameshift	rs80357808	2/119854	1.669×10-5	6.841×10-7	2.519×10-5			Pathogenic
c.3544C>T	p.Q1182*	10	Nonsense	rs80357296	1/119874	8.342×10-6					Pathogenic
c.3607C>T	p.R1203*	10	Nonsense	rs62625308	1/119874	8.342×10-6	1.026×10-5	2.520×10-5	6.577×10-6		Pathogenic
c.3647T>G	p.L1216*	10	Nonsense	rs397509091	3/119872	2.503×10-5	6.841×10-7	2.519×10-5			Pathogenic
c.3761_3764del	p.K1254Tfs*9	10	Frameshift		1/119868	8.343×10-6					Likely pathogenic
c.3965_3966ins a)	p.K1322_Y1863delinsRW	10	Deletion		2/119872	1.668×10-5					Pathogenic (PVS1+PM5_PTC)
c.4335_4338dup	p.Q1447Rfs*16	12	Frameshift	rs397509164	2/119874	1.668×10-5					Pathogenic
c.4389C>G	p.Y1463*	13	Nonsense	rs80356997	1/119876	8.342×10-6					Pathogenic
c.4485-2A>G	Splice site	14	Splicing	rs80358054	4/119880	3.337×10-5					Pathogenic/Likely pathogenic
c.4516del	p.D1506Ifs*42	14	Frameshift	rs273900736	2/119878	1.668×10-5					Pathogenic
c.4986+6T>C	Intronic	Intron 15	Splicing	rs80358086	3/119880	2.503×10-5	1.368×10-6		6.571×10-6		Pathogenic/Likely pathogenic
c.5062_5064del	p.V1688del	16	Deletion	rs80358344	1/119880	8.342×10-6			6.567×10-6		Pathogenic
c.5096G>A	p.R1699Q	17	Missense	rs41293459	19/119872	1.585×10-4	1.915×10-5	7.561×10-5	1.316×10-5		Pathogenic
c.5154G>T	p.W1718C	18	Missense	rs80357239	1/119880	8.342×10-6					Pathogenic/Likely pathogenic
c.5278-1G>A	Splice site	20	Splicing	rs80358099	2/119878	1.668×10-5	6.842×10-7				Pathogenic
c.5497G>A	p.V1833M	23	Missense	rs80357268	1/119880	8.342×10-6	6.840×10-7				Pathogenic/Likely pathogenic
c.5511G>A	p.W1837*	23	Nonsense	rs80356914	1/119880	8.342×10-6					Pathogenic
c.5558A>G	p.Y1853C	23	Missense	rs80357258	13/119880	1.084×10-4	6.842×10-7				Pathogenic/Likely pathogenic
a) Insert sequence: GATGGTAATAAAAAAGTGTCACCATAAAAAGTCAACTAAACACAAGGGAAGGTAGTAATGGAGGAAAGGGACAAAGGAAGCTATATGACACAGAAAACAAAT
