# Supplementary material for: Updated analysis of pathogenic variants in BRCA1/BRCA2 among the general Japanese population
Source: Hum Genome Var. 2026 Jan 21;13:1. doi: 10.1038/s41439-026-00335-5 (PMC12855926; doi:10.1038/s41439-026-00335-5)
Supplement: Supplementary file 2 — Supplementary Table 2. Pathogenic variants and truncating variants of BRCA2 and their frequencies in the general Japanese population (ToMMo:60KJPN). [file 41439_2026_335_MOESM2_ESM.xlsx]

## Sheet: SupplementaryTable2
Supplementary Table 2. Pathogenic variants and truncating variants of BRCA2 and their frequencies in the general Japanese population (ToMMo:60KJPN).
Variant annotations are based on BRCA2 (NM_000059.4). Pathogenicity is based on ClinVar (20250421) and two functional assays by Sahu et al.6 and Huang et al.7. Truncating variants without ClinVar pathogenicity are evaluated by ENIGMA criteria (ACMG classification indicated in parentheses).
The ENIGMA criteria were determined based on the ClinGen ENIGMA BRCA1 and BRCA2 Expert Panel Specifications to the ACMG/AMP Variant Interpretation Guidelines for BRCA2 (Version 1.2.0).
The varinants listed in Table 1 are not included.
					ToMMo: 60KJPN		gnomAD Exomes v4.1		gnomAD Genomes v4.1		Pathogenicity
cDNA	Amino acids	Exon No.	Type	dbSNP	Allele count	Allele frequency	Total	East Asian	Total	East asian	ClinVar or ENIGMA	Sahu et al. Nature, 2025	Huang et al. Nature, 2025
c.632-1G>A	Splice site	8	Splicing	rs81002820	1/119832	8.345×10-6					Pathogenic
c.658_659del	p.V220Ifs*4	8	Frameshift	rs80359604	1/119844	8.344×10-6	2.352×10-5		4.601×10-5		Pathogenic
c.1023_1027del	p.C341*	10	Nonsense		1/119862	8.343×10-6					Pathogenic (PVS1+PM5_PTC)
c.1278del	p.D427Tfs*3	10	Frameshift	rs80359274	3/119850	2.503×10-5					Pathogenic
c.1389_1390del	p.V464Gfs*3	10	Frameshift	rs80359283	1/119860	8.343×10-6	2.741×10-6				Pathogenic
c.1400del	p.K467Rfs*18	10	Frameshift		1/119858	8.343×10-6					Pathogenic (PVS1+PM5_PTC)
c.1776T>G	p.Y592*	10	Nonsense		1/119878	8.342×10-6					Pathogenic (PVS1+PM5_PTC)
c.1796_1800del	p.S599*	10	Nonsense	rs276174813	1/119880	8.342×10-6	2.750×10-6				Pathogenic
c.1813del	p.I605Yfs*9	10	Frameshift	rs80359306	8/119880	6.673×10-5	9.657×10-6	2.524×10-5	6.597×10-6	1.932×10-4	Pathogenic
c.1812_1813del	p.K604Nfs*11	10	Frameshift		1/119880	8.342×10-6					Pathogenic (PVS1+PM5_PTC)
c.1888dup	p.T630Nfs*6	10	Frameshift	rs80359314	1/119880	8.342×10-6	6.860×10-7				Pathogenic
c.2076del	p.K692Nfs*38	11	Frameshift		1/119880	8.342×10-6					Pathogenic (PVS1+PM5_PTC)
c.2588dup	p.N863Kfs*18	11	Frameshift	rs80359335	1/119850	8.344×10-6	4.865×10-6	2.528×10-5	6.579×10-6		Pathogenic
c.2622dup	p.V875Cfs*6	11	Frameshift	rs886038076	1/119854	8.343×10-6					Pathogenic
c.2808_2811del	p.A938Pfs*21	11	Frameshift	rs80359351	4/119850	3.338×10-5	2.121×10-5	2.523×10-5	1.314×10-5		Pathogenic
c.2830A>T	p.K944*	11	Nonsense	rs80358533	1/119844	8.344×10-6	3.421×10-6		6.569×10-6		Pathogenic
c.3086dup	p.M1029Ifs*7	11	Frameshift	rs2072472083	1/119846	8.344×10-6					Pathogenic/Likely pathogenic
c.3847_3848del	p.V1283Kfs*2	11	Frameshift	rs80359405	1/119740	8.351×10-6	3.722×10-5		7.239×10-5	1.925×10-4	Pathogenic
c.3859_3860del	p.N1287*	11	Nonsense	rs80359406	2/119742	1.670×10-5					Pathogenic
c.4021del	p.S1341Qfs*33	11	Frameshift	rs397507702	1/119710	8.354×10-6					Pathogenic
c.4339del	p.V1447*	11	Nonsense	rs80359443	6/119712	5.012×10-5					Pathogenic
c.4464_4465del	p.H1488Qfs*25	11	Frameshift	rs397507720	4/119670	3.343×10-5					Pathogenic
c.4593dup	p.V1532Sfs*2	11	Frameshift	rs397507731	3/119694	2.506×10-5	1.368×10-6				Pathogenic
c.4772_4773del	p.C1591*	11	Nonsense	rs2072512484	2/119660	1.671×10-5					Pathogenic
c.4822G>T	p.E1608*	11	Nonsense	rs1566231194	1/119682	8.355×10-6	6.842×10-7	2.520×10-5			Likely pathogenic
c.5000C>G	p.S1667*	11	Nonsense	rs397507346	1/119686	8.355×10-6					Pathogenic
c.5066del	p.A1689Efs*17	11	Frameshift		1/119670	8.356×10-6					Pathogenic
c.5073dup	p.W1692Mfs*3	11	Frameshift	rs80359479	3/119665	2.507×10-5	3.895×10-5	2.537×10-5	1.979×10-5		Pathogenic
c.5213_5216del	p.T1738Ifs*2	11	Frameshift	rs80359493	1/119732	8.352×10-6	6.867×10-6				Pathogenic
c.5243_5246dup	p.Y1749*	11	Nonsense		1/119708	8.354×10-6					Pathogenic (PVS1+PM5_PTC)
c.5310_5320dup	p.P1774Lfs*7	11	Frameshift		1/119726	8.352×10-6					Pathogenic (PVS1+PM5_PTC)
c.5327T>A	p.L1776*	11	Nonsense		1/119712	8.353×10-6					Pathogenic (PVS1+PM5_PTC)
c.5482_5486del	p.K1828Vfs*4	11	Frameshift	rs80359516	1/119710	8.354×10-6					Pathogenic
c.5576_5579del	p.I1859Kfs*3	11	Frameshift	rs80359520	28/119738	2.338×10-4	1.927×10-5	1.515×10-4	1.316×10-5	1.924×10-4	Pathogenic
c.5635G>T	p.E1879*	11	Nonsense	rs55996097	1/119748	8.351×10-6					Pathogenic
c.5675del	p.G1892Vfs*17	11	Frameshift	rs1593906164	4/119764	3.340×10-5					Pathogenic
c.5681dup	p.Y1894*	11	Nonsense	rs80359527	1/119762	8.350×10-6	2.053×10-6	2.521×10-5			Pathogenic
c.5722_5723del	p.L1908Rfs*2	11	Frameshift	rs80359530	2/119788	1.670×10-5	1.505×10-5	5.042×10-5			Pathogenic
c.5729dup	p.N1910Kfs*2	11	Frameshift		1/119782	8.348×10-6					Pathogenic (PVS1+PM5_PTC)
c.6085G>T	p.E2029*	11	Nonsense	rs397507828	1/119824	8.346×10-6					Pathogenic
c.6140dup	p.Y2047*	11	Nonsense		1/119826	8.345×10-6					Pathogenic
c.6405_6409del	p.N2135Kfs*3	11	Frameshift	rs80359584	5/119836	4.172×10-5	2.065×10-5	7.577×10-5	1.314×10-5		Pathogenic
c.6440_6443del	p.H2147Lfs*20	11	Frameshift	rs1566234607	6/119838	5.007×10-5					Pathogenic (PVS1+PM5_PTC)
c.6486_6489del	p.K2162Nfs*5	11	Frameshift	rs80359598	1/119852	8.344×10-6	9.720×10-6		1.972×10-5		Pathogenic
c.6516del	p.V2174Lfs*17	11	Frameshift	rs2072558268	4/119852	3.337×10-5					Pathogenic/Likely pathogenic
c.6553del	p.A2185Lfs*6	11	Frameshift	rs80359603	1/119854	8.343×10-6	1.373×10-6	2.524×10-5			Pathogenic
c.6656C>A	p.S2219*	11	Nonsense		1/119864	8.343×10-6					Pathogenic
c.6715G>T	p.E2239*	11	Nonsense	rs276174876	2/119876	1.668×10-5					Pathogenic
c.6952C>T	p.R2318*	13	Nonsense	rs80358920	43/119736	3.591×10-4	1.031×10-5	3.548×10-4			Pathogenic
c.7586del	p.G2529Afs*22	15	Frameshift	rs2072699136	1/119880	8.342×10-6					Pathogenic
c.7601_7602ins a)	p.S2536_I3418delinsY	15	Deletion		1/119880	8.342×10-6					Pathogenic (PVS1+PM5_PTC)
c.7605_7606insGGAGC	p.S2536Gfs*17	15	Frameshift		1/119880	8.342×10-6					Pathogenic (PVS1+PM5_PTC)
c.7606_7607ins b)	p.S2536_I3418delinsYPSSSP	15	Deletion		1/119880	8.342×10-6					Pathogenic (PVS1+PM5_PTC)
c.7615C>T	p.Q2539*	15	Nonsense	rs886040720	3/119880	2.503×10-5	1.368×10-6	2.519×10-5			Pathogenic	Pathogenic	Pathogenic
c.7673_7674del	p.E2558Vfs*7	16	Frameshift	rs80359672	1/119880	8.342×10-6	6.843×10-7				Pathogenic
c.7806-2A>T	Splice site	17	Splicing	rs81002836	1/119880	8.342×10-6					Pathogenic/Likely pathogenic	Pathogenic	Pathogenic
c.7806-2A>G	Splice site	17	Splicing	rs81002836	1/119880	8.342×10-6					Pathogenic	Pathogenic	Pathogenic
c.8023A>G	p.I2675V	18	Missense	rs397507954	5/119872	4.171×10-5	6.841×10-7	2.520×10-5			Pathogenic	Likely Pathogenic	Pathogenic
c.8167G>C	p.D2723H	18	Missense	rs41293511	1/119866	8.343×10-6	1.368×10-5		6.571×10-6		Pathogenic	Likely Pathogenic	Likely Pathogenic
c.8243G>A	p.G2748D	18	Missense	rs80359071	3/119870	2.503×10-5	3.420×10-6				Pathogenic	VUS	Pathogenic
c.8504C>A	p.S2835*	20	Nonsense	rs80359102	3/119880	2.503×10-5					Pathogenic	Likely Pathogenic	Pathogenic
c.8629G>T	p.E2877*	20	Nonsense	rs80359121	2/119880	1.668×10-5					Pathogenic	Pathogenic	Pathogenic
c.8713_8716del	p.Y2905Kfs*3	21	Frameshift	rs80359726	1/119880	8.342×10-6					Pathogenic
c.9076C>T	p.Q3026*	23	Nonsense	rs80359159	1/119858	8.343×10-6	2.053×10-6	5.044×10-5			Pathogenic		Pathogenic
c.9097del	p.T3033Lfs*29	23	Frameshift	rs397507419	2/119862	1.669×10-5					Pathogenic
c.9117G>A	p.P3039=	23	Splicing	rs28897756	4/119866	3.337×10-5	3.422×10-6		6.574×10-6		Pathogenic	VUS	Pathogenic
c.9154C>T	p.R3052W	24	Missense	rs45580035	1/119876	8.342×10-6	5.473×10-6				Pathogenic
c.9501+1G>T	Splice site	25	Splicing	rs397508058	1/119848	8.344×10-6					Pathogenic/Likely pathogenic	Pathogenic	Pathogenic
A) Insert sequence: TTGCTATTGAGCAAGGCTGCTTGATCAGTAAGGATGCCGATATCACGGTAGCCTTTC
B) Insert sequence: ACCCGAGCTCTTCACCGTGACCTCGGCGGAGTATGAAGCGATGCA
