# Supplementary material for: Updated analysis of pathogenic variants in BRCA1/BRCA2 among the general Japanese population
Source: Hum Genome Var. 2026 Jan 21;13:1. doi: 10.1038/s41439-026-00335-5 (PMC12855926; doi:10.1038/s41439-026-00335-5)
Supplement: Supplementary file 3 — Supplementary Table 3. Pathogenicity evaluation of BRCA2 DBD variants and their frequencies in the Japanese general population (ToMMo: 60KJPN). [file 41439_2026_335_MOESM3_ESM.xlsx]

## Sheet: SupplementaryTable3
Supplementary Table 3. Pathogenicity evaluation of BRCA2 DNA-binding domain variants (DBD) and their frequencies in the Japanese general population (ToMMo: 60KJPN).
Variant annotations are based on BRCA2 (NM_000059.4). Pathogenicity is based on ClinVar (20250421) and two functional assays by Sahu et al.6 and Huang et al.7
The ENIGMA-derived ACMG classification and the ACMG criteria were determined based on the ClinGen ENIGMA BRCA1 and BRCA2 Expert Panel Specifications to the ACMG/AMP Variant Interpretation Guidelines for BRCA2 (Version 1.2.0).
The varinants listed in Table 1 and Supplementary Table 2 are not included.
					ToMMo: 60KJPN		gnomAD Exomes v4.1		gnomAD Genomes v4.1		Pathogenicity
cDNA or Genome (hg38)	Amino acids	Exon No.	Type	dbSNP	Allele count	Allele frequency	Total	East Asian	Total	East asian	ClinVar	Sahu et al. Nature, 2025	Huang et al. Nature, 2025	ENIGMA-derived ACMG classification	ACMG Criteria Specified for BRCA2
c.7453C>A	p.Q2485K	15	Missense	rs1593919442	1/119880	8.342×10-6	6.842×10-7	2.519×10-5	.	.	Not assessed	VUS	Likely Benign	VUS	PM2_Supporting + BP4
c.7469T>C	p.I2490T	15	Missense	rs11571707	229/119880	1.910×10-3	4.379×10-3	2.317×10-3	8.994×10-3	2.119×10-3	Benign	Benign	Benign	Benign	BA1 + BS3 + BP7_Strong +BP4
c.7470A>G	p.I2490M	15	Missense	rs1057520611	1/119880	8.342×10-6	6.841×10-7	.	.	.	Conflicting pathogenicity	Likely Benign	Likely Benign	VUS	PM2_Supporting + BP4
c.7477A>T	p.M2493L	15	Missense	rs1064793329	1/119880	8.342×10-6	4.105×10-6	5.038×10-5	.	.	VUS	Likely Benign	Likely Benign	VUS	PM2_Supporting + BP4
c.7483A>G	p.I2495V	15	Missense	rs994224551	1/119880	8.342×10-6	.	.	.	.	VUS	Likely Benign	Likely Benign	VUS	PM2_Supporting + BP4
c.7507G>A	p.V2503I	15	Missense	rs587782191	10/119880	8.342×10-5	1.779×10-5	7.557×10-5	1.971×10-5	.	Conflicting pathogenicity	Likely Benign	Likely Benign	VUS	BS1_Supporting + BP4
c.7509C>T	p.V2503V	15	Silent	rs766080516	1/119880	8.342×10-6	1.368×10-6	.	.	.	Likely Benign	Benign	Likely Benign	Likely Benign	BP7 + BP4
c.7522G>A	p.G2508S	15	Missense	rs80358978	87/119880	7.257×10-4	3.147×10-5	1.108×10-3	3.942×10-5	1.153×10-3	Conflicting pathogenicity	Benign	Likely Benign	VUS	BS1_Supporting + PP3
c.7524C>A	p.G2508G	15	Silent	rs1555286266	2/119880	1.668×10-5	.	.	.	.	Likely Benign	Likely Benign	Likely Benign	VUS	PM2_Supporting + BP7 + BP4
c.7540A>G	p.K2514E	15	Missense	rs864622624	1/119880	8.342×10-6	3.420×10-6	.	6.569×10-6	.	VUS	Likely Benign	Likely Benign	VUS	Not assessed
c.7544C>T	p.T2515I	15	Missense	rs28897744	1/119880	8.342×10-6	5.500×10-4	.	4.660×10-4	.	Benign	Benign	Benign	Benign	BS1 + BS2_Supporting + BS3 + BP7_Strong + BP4
c.7567C>G	p.L2523V	15	Missense	rs1179910049	1/119880	8.342×10-6	.	.	.	.	Not assessed	Likely Benign	Likely Benign	VUS	PM2_Supporting + BP4
c.7656T>A	p.I2552I	16	Silent	rs1002707354	12/119880	1.001×10-4	1.368×10-6	5.042×10-5	.	.	Likely Benign	VUS	Likely Benign	VUS	PM2_Supporting + BP4
c.7682A>T	p.Q2561L	16	Missense	rs55647716	1/119880	8.342×10-6	6.842×10-7	.	.	.	VUS	Likely Benign	Likely Benign	VUS	PM2_Supporting
c.7683G>A	p.Q2561Q	16	Silent	rs786201304	1/119880	8.342×10-6	3.421×10-6	.	6.573×10-6	.	Likely Benign	Likely Benign	Likely Benign	Likely Benign	BP7 + BP4
c.7691C>G	p.T2564S	16	Missense	rs431825355	2/119880	1.668×10-5	3.421×10-6	1.260×10-4	.	.	VUS	VUS	Likely Benign	VUS	BP4
c.7716T>C	p.S2572S	16	Silent	rs2072709913	10/119880	8.342×10-5	.	.	.	.	Likely Benign	Likely Benign	Likely Benign	VUS	PM2_Supporting + BP7
c.7717T>G	p.L2573V	16	Missense	rs2137567013	1/119880	8.342×10-6	.	.	.	.	Not assessed	Likely Benign	Likely Benign	VUS	PM2_Supporting
c.7747G>A	p.D2583N	16	Missense	rs1593920952	4/119880	3.337×10-5	6.841×10-7	.	.	.	VUS	VUS	VUS	VUS	PM2_Supporting
c.7758G>C	p.W2586C	16	Missense	rs80359004	12/119880	1.001×10-4	1.368×10-6	5.041×10-5	.	.	Not assessed	Likely Benign	Likely Benign	VUS	PM2_Supporting + BP4
c.7758G>T	p.W2586C	16	Missense	rs80359004	1/119880	8.342×10-6	.	.	.	.	VUS	Likely Benign	Likely Benign	VUS	PM2_Supporting + BP4
g.32362513A>T	Intronic	Intron16	Intronic	rs1555286809	11/119880	9.176×10-5	2.054×10-6	5.042×10-5	.	.	Likely Benign	Not assessed	Likely Benign	VUS	BP4
c.7834C>G	p.P2612A	17	Missense	rs771981392	1/119880	8.342×10-6	.	.	.	.	Not assessed	Likely Benign	Likely Benign	VUS	PM2_Supporting + BP4
c.7847C>T	p.S2616F	17	Missense	rs1174303167	13/119880	1.084×10-4	6.841×10-7	2.519×10-5	.	.	Conflicting pathogenicity	Likely Pathogenic	VUS	VUS	PM2_Supporting + BP4
c.7865A>C	p.N2622T	17	Missense	rs142899125	2/119880	1.668×10-5	.	.	.	.	VUS	Likely Pathogenic	VUS	VUS	PM2_Supporting
c.7873A>C	p.R2625R	17	Silent	rs2137577004	1/119880	8.342×10-6	.	.	.	.	Conflicting pathogenicity	Likely Benign	Likely Benign	VUS	PM2_Supporting + BP7 + BP4
c.7875A>G	p.R2625R	17	Silent	rs2137577015	1/119880	8.342×10-6	1.368×10-6	2.519×10-5	.	.	Conflicting pathogenicity	Likely Benign	Likely Benign	VUS	PM2_Supporting + PP3
c.7907G>T	p.C2636F	17	Missense	rs2137577318	1/119880	8.342×10-6	.	.	.	.	Not assessed	Likely Benign	Likely Benign	VUS	PM2_Supporting + BP4
c.7915C>G	p.P2639A	17	Missense	rs80359017	1/119880	8.342×10-6	4.104×10-6	.	.	.	Conflicting pathogenicity	Likely Benign	Likely Benign	VUS	PM2_Supporting
c.7932T>C	p.N2644N	17	Silent	rs1060504625	4/119880	3.337×10-5	.	.	.	.	Likely Benign	Likely Benign	Likely Benign	VUS	PM2_Supporting + BP7 + BP4
c.7947A>C	p.P2649P	17	Silent	rs80359799	1/119880	8.342×10-6	.	.	6.569×10-6	.	Not assessed	VUS	Likely Benign	Likely Benign	BP7 + BP4
g.32363172C>A	Intronic	Intron17	Intronic	rs397507948	2/119872	1.668×10-5	.	.	.	.	Not assessed	Likely Benign	Likely Benign	VUS	PM2_Supporting + BP4
c.7980T>C	p.Y2660Y	18	Silent	rs397507949	1/119870	8.342×10-6	.	.	.	.	Likely Benign	Likely Benign	Likely Benign	Likely Benign	PM2_Supporting + BP7
c.8011G>A	p.A2671T	18	Missense	rs786201976	5/119870	4.171×10-5	.	.	.	.	VUS	Likely Benign	VUS	VUS	PM2_Supporting + BP4
c.8034G>A	p.R2678R	18	Silent	rs1204728357	1/119872	8.342×10-6	.	.	1.315×10-5	.	Likely Benign	Not assessed	Likely Benign	Likely Benign	BP7 + BP4
c.8040C>G	p.D2680E	18	Missense	rs876660013	8/119870	6.674×10-5	1.368×10-6	5.039×10-5	6.575×10-6	1.925×10-4	Conflicting pathogenicity	Likely Benign	Likely Benign	VUS	BP4
c.8059G>A	p.V2687I	18	Missense	rs80359044	8/119868	6.674×10-5	2.736×10-6	7.558×10-5	.	.	VUS	Likely Benign	Likely Benign	VUS	BP4
c.8090G>A	p.S2697N	18	Missense	rs80359051	2/119872	1.668×10-5	1.573×10-5	1.260×10-4	4.600×10-5	3.852×10-4	Conflicting pathogenicity	Benign	Benign	Benign	BS1_Supporting + BS3 + BP4 + BP5_Strong
c.8091C>T	p.S2697S	18	Silent	rs140782158	1/119872	8.342×10-6	1.095×10-5	2.520×10-5	1.314×10-5	.	Likely Benign	Benign	Benign	Likely Benign	BS1_Supporting + BP7
c.8104G>A	p.E2702K	18	Missense	rs186224762	2/119868	1.669×10-5	.	.	.	.	VUS	Likely Benign	Likely Benign	VUS	PM2_Supporting + BP4
c.8114G>A	p.S2705N	18	Missense	rs778806241	1/119868	8.343×10-6	6.841×10-7	2.519×10-5	.	.	VUS	VUS	Likely Benign	VUS	PM2_Supporting + BP4
c.8114G>T	p.S2705I	18	Missense	rs778806241	1/119868	8.343×10-6	.	.	6.572×10-6	.	VUS	Likely Benign	Likely Benign	VUS	BP4
c.8117A>G	p.N2706S	18	Missense	rs80359055	1/119864	8.343×10-6	3.010×10-5	.	3.938×10-5	.	Conflicting pathogenicity	Likely Benign	Likely Benign	Likely Benign	BS1_Supporting + BP4
c.8187G>T	p.K2729N	18	Missense	rs80359065	2076/119870	1.732×10-2	4.419×10-4	1.277×10-2	4.531×10-4	9.638×10-3	Benign	Not assessed	Benign	Benign	BS1 + BP4 + BP5_VeryStrong
c.8193G>A	p.Q2731Q	18	Silent	rs1555287034	1/119872	8.342×10-6	6.841×10-7	.	.	.	Likely Benign	Likely Benign	Likely Benign	VUS	PM2_Supporting + BP7 + BP4
c.8220A>G	p.L2740L	18	Silent	rs2137581943	1/119870	8.342×10-6	.	.	.	.	Likely Benign	Likely Benign	Likely Benign	VUS	PM2_Supporting + BP7 + BP4
c.8247G>A	p.Q2749Q	18	Silent	rs786202060	17/119870	1.418×10-4	2.052×10-6	7.558×10-5	.	.	Likely Benign	Likely Benign	Likely Benign	Likely Benign	PM2_Supporting + BP7 + BP4
c.8277G>A	p.V2759V	18	Silent	rs2137582532	1/119870	8.342×10-6	.	.	.	.	Not assessed	Likely Benign	Likely Benign	VUS	PM2_Supporting + BP7 + BP4
c.8286T>C	p.P2762P	18	Silent	rs876658282	1/119870	8.342×10-6	.	.	.	.	Likely Benign	Likely Benign	Likely Benign	VUS	PM2_Supporting + BP7 + BP4
c.8299C>T	p.P2767S	18	Missense	rs587782619	2/119866	1.669×10-5	6.841×10-7	.	.	.	Conflicting pathogenicity	Likely Benign	Likely Benign	VUS	PM2_Supporting
g.32370396G>T	Intronic	Intron18	Intronic	rs587780872	1/119880	8.342×10-6	4.112×10-6	2.521×10-5	.	.	Conflicting pathogenicity	Not assessed	Likely Benign	VUS	BP4
c.8346T>C	p.S2782S	19	Silent	rs1566248645	1/119880	8.342×10-6	.	.	.	.	Not assessed	Likely Benign	Likely Benign	VUS	PM2_Supporting + BP7 + BP4
c.8356G>A	p.A2786T	19	Missense	rs80359077	1/119880	8.342×10-6	8.210×10-6	2.267×10-4	6.576×10-6	1.925×10-4	Conflicting pathogenicity	Likely Benign	Likely Benign	VUS	BS1_Supporting + BP4
c.8360G>A	p.R2787H	19	Missense	rs80359078	8/119880	6.673×10-5	2.189×10-5	7.558×10-5	2.631×10-5	1.925×10-4	Conflicting pathogenicity	Likely Benign	Likely Benign	VUS	BS1_Supporting + BP4
c.8366A>G	p.Y2789C	19	Missense	rs398122603	1/119880	8.342×10-6	2.737×10-6	.	.	.	Conflicting pathogenicity	Likely Benign	Likely Benign	VUS	BP4
c.8394T>C	p.P2798P	19	Silent	rs1593930274	32/119880	2.669×10-4	.	.	.	.	Not assessed	Benign	Likely Benign	VUS	PM2_Supporting + BP7 + BP4
c.8398C>T	p.P2800S	19	Missense	rs80359086	1/119880	8.342×10-6	4.789×10-6	.	.	.	Conflicting pathogenicity	Likely Benign	Likely Benign	VUS	PM2_Supporting
c.8405C>T	p.P2802L	19	Missense	rs398122606	27/119880	2.252×10-4	1.368×10-6	2.519×10-5	.	.	VUS	Likely Benign	Likely Benign	VUS	PM2_Supporting + BP4
c.8419T>C	p.S2807P	19	Missense	rs1555287637	1/119880	8.342×10-6	.	.	.	.	VUS	Likely Benign	Likely Benign	VUS	PM2_Supporting + BP4
c.8420C>T	p.S2807L	19	Missense	rs55763607	3/119880	2.503×10-5	1.505×10-5	.	3.286×10-5	.	Conflicting pathogenicity	Likely Benign	Likely Benign	VUS	BS1_Supporting + PP3
c.8430T>C	p.S2810S	19	Silent	rs876658487	3/119880	2.503×10-5	3.421×10-6	.	.	.	Not assessed	Likely Benign	Likely Benign	VUS	PM2_Supporting + BP7 + BP4
c.8468A>G	p.Q2823R	19	Missense	rs876660101	4/119880	3.337×10-5	2.053×10-6	.	.	.	VUS	Likely Benign	Likely Benign	VUS	PM2_Supporting + BP4
c.8469A>G	p.Q2823Q	19	Silent	rs1566248932	1/119880	8.342×10-6	.	.	.	.	Conflicting pathogenicity	Likely Benign	Likely Benign	VUS	PM2_Supporting + BP7 + BP4
c.8486A>T	p.Q2829L	19	Missense	rs80359100	1/119880	8.342×10-6	.	.	.	.	VUS	VUS	Likely Pathogenic	VUS	PM2_Supporting + PP3
c.8487G>A	p.Q2829Q	19	Silent	rs2137598168	1/119880	8.342×10-6	.	.	.	.	Not assessed	VUS	Likely Pathogenic	VUS	PS1_Moderate + PM2_Supporting
c.8491A>G	p.M2831V	20	Missense	rs760663398	2/119880	1.668×10-5	2.052×10-6	.	.	.	VUS	Likely Benign	Likely Benign	VUS	BP4
c.8525G>A	p.R2842H	20	Missense	rs80359105	1/119880	8.342×10-6	5.062×10-5	7.559×10-5	5.914×10-5	3.858×10-4	Benign	Likely Benign	Benign	Benign	PP3 + BS3 + BP5_VeryStrong
c.8549A>C	p.E2850A	20	Missense	.	1/119880	8.342×10-6	.	.	.	.	Not assessed	Likely Benign	Likely Benign	VUS	PM2_Supporting + BP4
c.8662C>T	p.R2888C	21	Missense	rs80359123	2/119880	1.668×10-5	8.893×10-6	.	5.258×10-5	1.924×10-4	Benign	Likely Benign	Benign	Benign	BS1_Supporting + BS3 + BP4 + BP5_VeryStrong + BP7_Strong
c.8686C>T	p.R2896C	21	Missense	rs373203204	1/119880	8.342×10-6	1.505×10-5	.	3.941×10-5	.	Conflicting pathogenicity	Likely Benign	Likely Benign	VUS	BS1_Supporting + BP4
c.8718A>G	p.E2906E	21	Silent	rs864622287	1/119880	8.342×10-6	1.368×10-6	.	.	.	Likely Benign	Likely Benign	Likely Benign	Likely Benign	PM2_Supporting + BP7 + BP4
c.8719G>T	p.A2907S	21	Missense	.	1/119880	8.342×10-6	.	.	.	.	VUS	Likely Benign	Likely Benign	VUS	PM2_Supporting + BP4
c.8720C>T	p.A2907V	21	Missense	rs2137613231	1/119880	8.342×10-6	.	.	.	.	VUS	Likely Benign	Likely Benign	VUS	PM2_Supporting + BP4
c.8746T>C	p.Y2916H	21	Missense	rs431825369	1/119880	8.342×10-6	.	.	.	.	VUS	Likely Benign	VUS	VUS	PM2_Supporting + BP4
g.32379310G>T	Intronic	Intron21	Intronic	rs2072896676	9/119818	7.511×10-5	2.053×10-6	7.576×10-5	.	.	Not assessed	Not assessed	Likely Benign	VUS	BP4
c.8757T>G	p.G2919G	22	Silent	rs2072897107	3/119828	2.504×10-5	.	.	.	.	Not assessed	VUS	Likely Benign	VUS	PM2_Supporting + BP7 + BP4
c.8805G>A	p.M2935I	22	Missense	rs730881568	1/119832	8.345×10-6	1.368×10-6	.	.	.	VUS	Likely Benign	Likely Benign	VUS	PM2_Supporting + BP4
c.8830A>T	p.I2944F	22	Missense	rs4987047	1/119834	8.345×10-6	1.178×10-3	.	1.168×10-2	.	Benign	Benign	Benign	Benign	BA1 + BS3 + BP4
c.8851G>A	p.A2951T	22	Missense	rs11571769	1/119844	8.344×10-6	6.769×10-3	7.564×10-5	8.412×10-3	.	Benign	Benign	Benign	Benign	BA1 + BS3 + BP4
c.8852C>T	p.A2951V	22	Missense	rs2137619875	1/119844	8.344×10-6	.	.	.	.	Not assessed	VUS	Likely Benign	VUS	PM2_Supporting + BP4
c.8854A>G	p.M2952V	22	Missense	rs397508016	1/119842	8.344×10-6	2.053×10-6	.	.	.	Conflicting pathogenicity	Likely Benign	Likely Benign	VUS	BP4
c.8891G>C	p.R2964T	22	Missense	rs1555288392	6/119838	5.007×10-5	6.844×10-7	2.521×10-5	.	.	VUS	Likely Benign	Likely Benign	VUS	PM2_Supporting + BP4
c.8905G>A	p.V2969M	22	Missense	rs59004709	4/119846	3.338×10-5	1.773×10-4	.	1.773×10-4	.	Benign	Benign	Benign	Benign	BS1 + BS3 + BP4 + BP5_VeryStrong + BP7_Strong
c.8918G>A	p.R2973H	22	Missense	rs80359143	1/119848	8.344×10-6	7.460×10-5	7.566×10-5	3.287×10-5	.	Conflicting pathogenicity	Likely Benign	Likely Benign	Likely Benign	BS1_Supporting + BS3 + BP4
c.8935A>C	p.K2979Q	22	Missense	.	1/119848	8.344×10-6	.	.	.	.	VUS	Likely Benign	Likely Benign	VUS	PM2_Supporting + BP4
c.8971C>T	p.R2991C	23	Missense	rs751787816	1/119858	8.343×10-6	3.426×10-6	5.045×10-5	.	.	Conflicting pathogenicity	VUS	Likely Benign	VUS	Not assessed
c.8972G>A	p.R2991H	23	Missense	rs80359150	1/119858	8.343×10-6	4.042×10-5	2.522×10-5	1.974×10-5	.	Benign/Likely Benign	Benign	Likely Benign	VUS	BS1_Supporting
c.9005A>C	p.E3002A	23	Missense	rs1555288459	2/119854	1.669×10-5	.	.	.	.	Not assessed	Likely Benign	Likely Benign	VUS	PM2_Supporting + PP3
c.9019A>C	p.R3007R	23	Silent	rs397507417	1/119860	8.343×10-6	.	.	.	.	Likely Benign	Likely Benign	Likely Benign	VUS	PM2_Supporting + BP7 + BP4
c.9033T>C	p.L3011L	23	Silent	rs2137622872	1/119858	8.343×10-6	.	.	.	.	Not assessed	VUS	Likely Benign	VUS	PM2_Supporting + BP7 + BP4
c.9034G>C	p.A3012P	23	Missense	rs2137622882	1/119858	8.343×10-6	.	.	.	.	Not assessed	Not assessed	Likely Benign	VUS	PM2_Supporting + BP4
c.9106C>G	p.Q3036E	23	Missense	rs202155613	1/119857	8.343×10-6	4.791×10-6	1.766×10-4	1.313×10-5	3.852×10-4	Conflicting pathogenicity	Likely Benign	Likely Benign	VUS	BS1_Supporting
c.9116C>T	p.P3039L	23	Missense	rs80359167	1/119866	8.343×10-6	6.229×10-5	7.570×10-5	5.257×10-5	.	Conflicting pathogenicity	Likely Benign	Benign	Likely Benign	BS1_Supporting + BP4 + BP5_Moderate
g.32380003G>A	Intronic	Intron23	Intronic	rs879255471	2/119872	1.668×10-5	6.841×10-7	.	.	.	Benign/Likely Benign	Likely Benign	Likely Benign	VUS	BP4
c.9152C>T	p.P3051L	24	Missense	.	2/119876	1.668×10-5	.	.	.	.	Not assessed	VUS	Likely Benign	VUS	PM2_Supporting + BP4
c.9160C>T	p.P3054S	24	Missense	rs786204070	1/119878	8.342×10-6	.	.	.	.	Conflicting pathogenicity	Likely Benign	Likely Benign	VUS	PM2_Supporting + BP4
c.9166C>T	p.H3056Y	24	Missense	rs1420447960	26/119878	2.169×10-4	3.420×10-6	1.008×10-4	.	.	VUS	Likely Benign	Likely Benign	VUS	BP4
c.9216G>A	p.V3072V	24	Silent	rs773533016	1/119880	8.342×10-6	1.368×10-6	.	.	.	Conflicting pathogenicity	Likely Benign	Likely Benign	Likely Benign	BP7 + BP4
c.9220C>T	p.L3074L	24	Silent	rs151275325	1/119880	8.342×10-6	6.841×10-7	2.521×10-5	6.572×10-6	1.931×10-4	Likely Benign	Likely Benign	Likely Benign	Likely Benign	BP7 + BP4
c.9224T>C	p.I3075T	24	Missense	rs2072914441	1/119880	8.342×10-6	.	.	6.569×10-6	.	VUS	Likely Benign	Likely Benign	VUS	Not assessed
c.9234C>T	p.V3078V	24	Silent	rs587782428	3/119880	2.503×10-5	2.121×10-5	.	1.972×10-5	.	Benign	Benign	Benign	Likely Benign	BP7 + BP4 + BP5
c.9235G>A	p.V3079I	24	Missense	rs55933907	5/119880	4.171×10-5	1.033×10-4	.	9.334×10-4	.	Benign	Benign	Benign	Benign	BS1 + BS3 + BP4 + BP5_VeryStrong
c.9241G>A	p.V3081I	24	Missense	rs879255472	18/119878	1.502×10-4	2.054×10-6	7.564×10-5	.	.	VUS	Likely Benign	Likely Benign	VUS	PM2_Supporting + BP4
g.32380153A>G	Intronic	Intron24	Intronic	rs1312250808	1/119880	8.342×10-6	6.895×10-7	.	.	.	Conflicting pathogenicity	Not assessed	Likely Benign	Likely Benign	BP7 + BP4
g.32394681C>T	Intronic	Intron24	Intronic	rs11571819	1/119840	8.344×10-6	6.186×10-6	.	6.599×10-6	.	Conflicting pathogenicity	Not assessed	Likely Benign	VUS	BP4
g.32394682A>T	Intronic	Intron24	Intronic	rs1225909045	1/119840	8.344×10-6	6.853×10-7	.	.	.	Not assessed	Not assessed	Likely Benign	VUS	BP4
c.9271G>A	p.V3091I	25	Missense	rs80359194	5/119836	4.172×10-5	9.582×10-6	.	2.640×10-5	.	Conflicting pathogenicity	Likely Benign	Likely Benign	Likely Benign	BS1_Supporting + BP4
c.9275A>G	p.Y3092C	25	Missense	rs80359195	7/119836	5.841×10-5	6.707×10-5	2.520×10-5	5.262×10-5	.	Conflicting pathogenicity	Likely Benign	Benign	Benign	PP3 + BS1_Supporting + BS3 + BP5_Strong
c.9285C>T	p.D3095D	25	Silent	rs80359198	1/119836	8.345×10-6	1.642×10-5	2.268×10-4	1.974×10-5	3.851×10-4	Likely Benign	Benign	Benign	Likely Benign	BS1_Supporting + BP7 + BP4
c.9307A>G	p.I3103V	25	Missense	rs80359203	1/119846	8.344×10-6	2.052×10-6	.	.	.	Conflicting pathogenicity	Likely Benign	Likely Benign	VUS	PM2_Supporting + BP4
c.9309A>G	p.I3103M	25	Missense	rs80359204	1/119848	8.344×10-6	1.368×10-6	5.040×10-5	.	.	VUS	Likely Benign	Likely Benign	VUS	PM2_Supporting + BP4
c.9379T>G	p.W3127G	25	Missense	rs2073023207	1/119850	8.344×10-6	.	.	.	.	Not assessed	VUS	VUS	VUS	PM2_Supporting
c.9403C>T	p.L3135F	25	Missense	rs55704151	1/119854	8.343×10-6	6.841×10-7	.	1.315×10-5	.	VUS	Likely Benign	Likely Benign	VUS	BP4
c.9414A>G	p.L3138L	25	Silent	rs80359807	5/119854	4.172×10-5	6.841×10-7	.	3.941×10-5	.	Likely Benign	Likely Benign	Likely Benign	Likely Benign	BP7 + BP4
c.9449C>T	p.P3150L	25	Missense	rs80359217	1/119842	8.344×10-6	1.368×10-6	5.040×10-5	.	.	VUS	VUS	VUS	VUS	PM2_Supporting + BP4
c.9545A>G	p.H3182R	26	Missense	rs1566260129	5/119868	4.171×10-5	6.841×10-7	.	.	.	VUS	VUS	Likely Benign	VUS	BP4
c.9549A>G	p.I3183M	26	Missense	rs2073040676	1/119870	8.342×10-6	.	.	.	.	VUS	Likely Benign	Likely Benign	VUS	PM2_Supporting + BP4
c.9553C>G	p.H3185D	26	Missense	rs2137659090	4/119868	3.337×10-5	.	.	.	.	Not assessed	VUS	Likely Benign	VUS	PM2_Supporting + BP4
